# Supplementary material for: Safe system approach to preventing cyclist fatalities: safety by design for urban and rural environments
Source: Inj Epidemiol. 2025 Oct 24;12(Suppl 1):71. doi: 10.1186/s40621-025-00621-w (PMC12553174; doi:10.1186/s40621-025-00621-w)
Supplement: Supplementary file 1 — Supplementary Material 1 [file 40621_2025_621_MOESM1_ESM.xlsx]

## Sheet: Cyclist Fatalities
UNIQUE ID NUMBER	TIME (CLOSEST HOUR)	TIME BRACKET	DAY OF WEEK	MONTH	VEHICLE TYPE	VEHICLE CONTACT LOCATION	VEHICLE AVOIDANCE MANOEUVRE	REPORTED IMPACT SPEED (km/h)	IMPACT SPEED RANGE (km/h)	FINAL IMPACT SPEED ESTIMATE (km/h)	FINAL IMPACT SPEED BRACKET (km/h)	VEHICLE CDR FILE	DRIVER AGE	DRIVER GENDER	DRIVER CONDITION	INTERSECTION	INTERSECTION TYPE	JUNCTION	JUNCTION TYPE	APPROACH ROAD TYPE	APPROACH ROAD CONTROL	INTERSECTING ROAD TYPE	INTERSECTING ROAD CONTROL	COLLISION CONFIGURATION	SPEED LIMIT (APPROACH ROAD)	SPEED LIMIT (INTERSECTING ROAD)	ROAD SURFACE CONDITION	WEATHER	LIGHTING	RURAL OR URBAN	VEHICLE PRE-CRASH MANOEUVRE	VEHICLE INITIAL ACTION	VRU TYPE	VRU - CYCLIST ACTION	VRU - CYCLIST INITIAL ACTION	VRU IN CROSSWALK	LANES CROSSED	VRU VISIBLE	VRU - TRAJECTORY	RUNOVER	VRU CONSPICUITY	VRU CYCLIST - BIKE EQUIPMENT	VRU - CYCLIST HELMET	VRU VEHICLE WINDSHIELD CONTACT	VRU GENDER	VRU AGE GROUP	VRU CONDITION	TOXICOLOGY - ALCOHOL (mg/100 mL)	TOXICOLOGY - THC (ng/mL)
1	16	16:00-16:59	FRIDAY	MAY	PICKUP	RIGHT REAR END	NONE		5-15	10	0-30	NO	28	MALE		NO	N/A	PRIVATE DRIVE	RESIDENTIAL DRIVEWAY	PRIVATE DRIVE (RESIDENTIAL DRIVEWAY)	NO CONTROL	TWO-LANE TWO-WAY	NO CONTROL	17	PRIVATE DRIVE	50	DRY	CLEAR	DAYLIGHT	URBAN	REVERSING	STOPPED	CYCLIST	RIDING ON ROADWAY WITH TRAFFIC	RIDING ON ROADWAY WITH TRAFFIC	NO	N/A	>3	REAR PROJECTION	RUNOVER	LIGHT		NO	NO	FEMALE	PEDIATRIC	NORMAL
2	18	18:00-18:59	WEDNESDAY	MAY	CAR	RIGHT FRONT END, BUMPER			50-70	60	51-70	NO	29	MALE		NO	N/A	N/A	N/A	MULTI-LANE TWO-WAY	NO CONTROL	N/A	N/A	16	60	N/A	DRY	CLEAR	DAYLIGHT	URBAN	GOING AHEAD	GOING AHEAD	CYCLIST	LOST CONTROL/FELL	RIDING ON BIKE PATH OR MULTI-USE PATH	NO	N/A	<3	FORWARD PROJECTION	RUNOVER	DARK		YES	NO	MALE	PEDIATRIC	NORMAL
3	12	12:00-12:59	FRIDAY	JULY	HEAVY TRUCK	UNKNOWN SIDE	NONE		10-20	15	0-30	NO	26	MALE	NORMAL	YES	T	N/A	N/A	MULTI-LANE TWO-WAY	NO CONTROL	TWO-LANE TWO-WAY	STOP SIGN	1/7	50	40	DRY	CLEAR	DAYLIGHT	URBAN	TURNING UNKNOWN	SLOWED OR STOPPED	CYCLIST	CROSSING UNKNOWN RIGHT OF WAY	RIDING ON SIDEWALK	YES	0	<3	SIDE UNDERRIDE	RUNOVER			YES	NO	MALE	PEDIATRIC	NORMAL	NEGATIVE	NEGATIVE
4	17	16:00-16:59	FRIDAY	SEPTEMBER	CAR	CENTER FRONT END, LICENSE PLATE HOLDER, BUMPER AND HOOD	NONE	50-60	48-60	58	51-70	NO	24	MALE		YES	4-LEG	N/A	N/A	MULTI-LANE TWO-WAY	TRAFFIC LIGHT	MULTI-LANE TWO-WAY	TRAFFIC LIGHT	13	60	40	DRY	CLEAR	DAYLIGHT	URBAN	GOING AHEAD	GOING AHEAD	CYCLIST	CROSSING WITH RIGHT OF WAY		YES	4	>3	WRAP	NO			NO	NO	FEMALE	PEDIATRIC	NORMAL	NEGATIVE	NEGATIVE
5	17	17:00-17:59	TUESDAY	JULY	CAR	RIGHT FRONT END, GRILLE, HOOD, WINDSHIELD	NONE	60-66	60-66	63	51-70	NO	79	MALE	NORMAL	INTERSECTION RELATED	4-LEG	UNCONTROLLED PEDESTRIAN CROSSING	ON-RAMP	ON-RAMP ONE-LANE ONE-WAY	NO CONTROL	N/A	N/A	15	60	N/A	DRY	CLEAR	DAYLIGHT	URBAN	GOING AHEAD	GOING AHEAD	CYCLIST	CROSSING WITH NO TRAFFIC CONTROL	RIDING ON SIDEWALK	NO	0	<3	WRAP	NO			NO	YES	MALE	PEDIATRIC	NORMAL	NEGATIVE	NEGATIVE
6	24	23:00-23:59	MONDAY	AUGUST	CAR	FRONT END, WINDSHIELD			50-80	80	71+	NO	16	FEMALE		NO	N/A	N/A	N/A	MULTI-LANE TWO-WAY	NO CONTROL	N/A	N/A	20	80	N/A	DRY	CLEAR	DARK	RURAL	GOING AHEAD	GOING AHEAD	CYCLIST	RIDING ON ROADWAY WITH TRAFFIC	RIDING ON ROADWAY WITH TRAFFIC	NO	N/A		WRAP	NO		NO LIGHTS	NO	YES	MALE	YOUTH	DRUGS	NEGATIVE	DETECTED
7	21	21:00-21:59	TUESDAY	JULY	MINIVAN	CENTER FRONT END, RIGHT WINDSHIELD			43-72	51	51-70	NO				YES	4-LEG	N/A	N/A	MULTI-LANE TWO-WAY	TRAFFIC LIGHT	TWO-LANE TWO-WAY	TRAFFIC LIGHT	10/11	60	50	DRY	CLEAR	DARK ARTIFICIAL	URBAN	GOING AHEAD	GOING AHEAD	CYCLIST	CROSSING WITHOUT RIGHT OF WAY		YES	2 or 4	<3	WRAP	NO	DARK		NO	YES	MALE	YOUTH	NORMAL	NEGATIVE	NEGATIVE
8	17	17:00-17:59	FRIDAY	AUGUST	CAR	LEFT FRONT CORNER, WINDSHIELD	NONE		130	130	71+	NO	16	MALE	NORMAL	NO	N/A	N/A	N/A	MULTI-LANE TWO-WAY	NO CONTROL	N/A	N/A	15	60	N/A	DRY	CLEAR	DAYLIGHT	URBAN	GOING AHEAD	GOING AHEAD	CYCLIST	CROSSING WITH NO TRAFFIC CONTROL	RIDING ONTO ROADWAY	NO	3	>3	FENDER VAULT OR ROOF VAULT	NO			NO	YES	MALE	YOUTH	NORMAL	NEGATIVE	NEGATIVE
9	5	04:00-04:59	SATURDAY	AUGUST	CAR	RIGHT FRONT END, LICENSE PLATE, HOOD, WINDSHIELD	STEERED		60	60	51-70	NO	28	FEMALE		NO	N/A	N/A	N/A	TWO-LANE TWO-WAY	NO CONTROL	N/A	N/A	20	60	N/A	DRY	CLEAR	DARK	RURAL	GOING AHEAD	GOING AHEAD	CYCLIST	RIDING ON ROADWAY WITH TRAFFIC	RIDING ON ROADWAY WITH TRAFFIC	NO	N/A	>3	WRAP OR VAULT	NO	DARK			YES	MALE	YOUTH	ALCOHOL AND DRUGS	121	2.3
10	19	19:00-19:59	WEDNESDAY	NOVEMBER	SUV	RIGHT FRONT END, BUMPER, FENDER, HOOD, WINDSHIELD	NONE		50-60	60	51-70	NO	42	FEMALE	NORMAL	NO	N/A	N/A	N/A	TWO-LANE TWO-WAY	NO CONTROL	N/A	N/A	20	60	N/A	DRY	CLEAR	DARK	RURAL	GOING AHEAD	GOING AHEAD	CYCLIST	RIDING ON ROADWAY WITH TRAFFIC	RIDING ON ROADWAY WITH TRAFFIC	NO	N/A	>3	WRAP OR FENDER VAULT	NO	DARK	NO LIGHTS	NO	YES	MALE	YOUTH	DRUGS	NEGATIVE	±1.5
11	15	15:00-15:59	THURSDAY	AUGUST	HEAVY TRUCK	RIGHT SIDE	NONE		5-20	10	0-30	NO	56	MALE		YES	4-LEG	N/A	N/A	MULTI-LANE TWO-WAY	TRAFFIC LIGHT	MULTI-LANE TWO-WAY	TRAFFIC LIGHT	5	50	50	DRY	CLEAR	DAYLIGHT	URBAN	TURNING RIGHT	STOPPED	CYCLIST	GOING AHEAD	RIDING ON BIKE LANE (SEPARATED)	NO	N/A	<3	SIDE UNDERRIDE	RUNOVER			YES	NO	FEMALE	YOUTH	NORMAL	NEGATIVE	NEGATIVE
12	5	04:00-04:59	SUNDAY	JULY	CAR	FRONT END	NONE PROBABLE		70	70	51-70	NO	23	MALE		NO	N/A	N/A	N/A	TWO-LANE TWO-WAY	NO CONTROL	N/A	N/A	20	70	N/A	DRY	CLEAR	DARK	RURAL	GOING AHEAD	GOING AHEAD	CYCLIST	RIDING ON ROADWAY WITH TRAFFIC	RIDING ON ROADWAY WITH TRAFFIC	NO	N/A	>3	WRAP OR VAULT	NO			NO		MALE	YOUTH	DRUGS	NEGATIVE	2.7
13	13	13:00-13:59	SATURDAY	JULY	HEAVY TRUCK	RIGHT FRONT END	NONE		10-20	15	0-30	NO	52	MALE		YES	4-LEG	N/A	N/A	TWO-LANE TWO-WAY	TRAFFIC LIGHT	TWO-LANE TWO-WAY	TRAFFIC LIGHT	1	40	40/50	DRY	CLEAR	DAYLIGHT	URBAN	TURNING RIGHT	STOPPED	CYCLIST	CROSSING WITH RIGHT OF WAY	STOPPED ON SIDEWALK	YES	0	<3	FORWARD PROJECTION	RUNOVER	LIGHT		NO	NO	MALE	YOUTH	NORMAL	NEGATIVE	NEGATIVE
14	1	00:00-00:59	SUNDAY	DECEMBER	CAR	RIGHT FRONT END, POSSIBLE HOOD AND WINDSHIELD			40-60	60	51-70	NO	45	FEMALE		NO	N/A	N/A	N/A	TWO-LANE TWO-WAY	NO CONTROL	N/A	N/A	20	40	N/A		CLEAR PROBABLE	DARK UNKNOWN ROADWAY LIGHTING	URBAN	GOING AHEAD	GOING AHEAD	CYCLIST	RIDING ON ROADWAY WITH TRAFFIC	RIDING ON ROADWAY WITH TRAFFIC	NO	N/A	>3	WRAP OR VAULT	NO			NO		MALE	YOUTH	NORMAL	NEGATIVE	NEGATIVE
15	8	07:00-07:59	THURSDAY	SEPTEMBER	HEAVY TRUCK	FRONT RIGHT SIDE	NONE		10-20	15	0-30	NO		MALE		YES	4-LEG	N/A	N/A	TWO-LANE TWO-WAY	TRAFFIC LIGHT	MULTI-LANE ONE-WAY	TRAFFIC LIGHT	5	50	50	DRY	CLEAR	DAYLIGHT	URBAN	TURNING RIGHT	STOPPED PROBABLE	CYCLIST	GOING AHEAD	RIDING ON BIKE LANE (SEPARATED)	NO	N/A	<3	SIDE UNDERRIDE	RUNOVER			NO	NO	FEMALE	YOUTH	NORMAL	NEGATIVE	NEGATIVE
16	10	09:00-09:59	WEDNESDAY	NOVEMBER	CAR	FRONT END, HOOD, RIGHT WINDSHIELD	NONE		60-110	75	71+	NO	20	MALE		YES	4-LEG	N/A	N/A	MULTI-LANE TWO-WAY	TRAFFIC LIGHT	TWO-LANE TWO-WAY	TRAFFIC LIGHT	12	60	50	DRY	CLEAR	DAYLIGHT	URBAN	GOING AHEAD	GOING AHEAD	CYCLIST	CROSSING WITH RIGHT OF WAY		YES	1	<3	SOMERSAULT	NO			NO	YES	MALE	YOUTH	NORMAL	NEGATIVE	NEGATIVE
17	7	07:00-07:59	WEDNESDAY	OCTOBER	HEAVY TRUCK	RIGHT REAR WHEELS, POSSIBLE RIGHT SIDE TRAILER	NONE		50	50	31-50	NO	50	MALE		NO	N/A	N/A	N/A	MULTI-LANE TWO-WAY	NO CONTROL	N/A	N/A	NONE APPLICABLE	50	N/A	WET	CLEAR	DAYLIGHT	URBAN	GOING AHEAD	GOING AHEAD	CYCLIST	LOST CONTROL/FELL	RIDING ON ROADWAY WITH TRAFFIC (SHARED TRAVEL LANE)	NO	N/A	<3	RUNOVER	RUNOVER			YES	NO	FEMALE	ADULT
18	7	06:00-06:59	WEDNESDAY	AUGUST	CAR	LEFT FRONT, WINDSHIELD	NONE		70-90	80	71+	NO	32	MALE		NO	N/A	N/A	N/A	TWO-LANE TWO-WAY	NO CONTROL	N/A	N/A	NONE APPLICABLE	50	N/A	DRY	CLEAR	DAYLIGHT	URBAN	LOST CONTROL	GOING AHEAD	CYCLIST	RIDING ON SIDEWALK	RIDING ON SIDEWALK	NO	N/A		ROOF VAULT	NO			NO	YES	FEMALE	ADULT	DRUGS	NEGATIVE	28
19	23	23:00-23:59	SATURDAY	JUNE	CAR	FRONT END, WINDSHIELD	NONE	87	87	87	71+	NO	19	MALE		YES	4-LEG	N/A	N/A	MULTI-LANE TWO-WAY	TRAFFIC LIGHT	MULTI-LANE TWO-WAY	TRAFFIC LIGHT	NONE APPLICABLE	50	40	DRY	CLEAR	DARK ARTIFICIAL	URBAN	GOING AHEAD	CHANGING LANES	CYCLIST	TURNING LEFT	STOPPED ON ROADWAY	NO	N/A	<3	FENDER VAULT OR ROOF VAULT	NO			NO	YES	MALE	ADULT	NORMAL	NEGATIVE	NEGATIVE
20	22	21:00-21:59	SUNDAY	APRIL	CAR	FRONT END			80	80	71+	NO	33	MALE		NO	N/A	N/A	N/A	TWO-LANE TWO-WAY	NO CONTROL	N/A	N/A	20	80	N/A			DARK	RURAL	GOING AHEAD	GOING AHEAD	CYCLIST	RIDING ON ROADWAY WITH TRAFFIC	RIDING ON ROADWAY WITH TRAFFIC	NO	N/A	>3	FENDER VAULT OR ROOF VAULT	NO		LIGHTS			MALE	ADULT	DRUGS	NEGATIVE	5.8
21	20	20:00-20:59	SATURDAY	APRIL	SUV	FRONT END	BRAKED	60	60	60	51-70	YES	56	FEMALE		NO	N/A	N/A	N/A	TWO-LANE TWO-WAY	NO CONTROL	N/A	N/A	NONE APPLICABLE	80	N/A	DRY PROBABLE	CLEAR PROBABLE	DUSK	RURAL	OVERTAKING	GOING AHEAD	CYCLIST	SUDDEN SWERVING MOVEMENT	RIDING ON ROADWAY WITH TRAFFIC	NO	N/A	<3	WRAP	NO			NO		MALE	ADULT	ALCOHOL	89 (URINE 118)	NEGATIVE
22	19	19:00-19:59	SATURDAY	AUGUST	PICKUP	FRONT END	NONE		122	122	71+	YES	54	MALE	ALCOHOL	NO	N/A	N/A	N/A	MULTI-LANE TWO-WAY	NO CONTROL	N/A	N/A	21	50	N/A	DRY	CLEAR	DAYLIGHT	URBAN	LOST CONTROL	GOING AHEAD	CYCLIST	RIDING ON SIDEWALK	RIDING ON SIDEWALK	NO	N/A		FORWARD PROJECTION	NO				NO	FEMALE	ADULT	DRUGS	NEGATIVE	DETECTED
23	6	05:00-05:59	THURSDAY	OCTOBER	HEAVY TRUCK		NONE PROBABLE		80	80	71+	NO				NO	N/A	N/A	N/A	MULTI-LANE TWO-WAY	NO CONTROL	N/A	N/A	20	80	N/A	DRY	CLEAR	DARK ARTIFICIAL	URBAN	GOING AHEAD	GOING AHEAD	CYCLIST	RIDING ON SHOULDER	RIDING ON SHOULDER	NO	N/A	>3		RUNOVER	DARK		NO	NO	MALE	ADULT	NORMAL	NEGATIVE	NEGATIVE
24	3	03:00-03:59	THURSDAY	SEPTEMBER	HEAVY TRUCK	RIGHT FRONT END	NONE		80	80	71+	NO	61	MALE		NO	N/A	N/A	N/A	MULTI-LANE TWO-WAY	NO CONTROL	N/A	N/A	20	100	N/A	WET	CLEAR	DARK	RURAL	GOING AHEAD	GOING AHEAD	CYCLIST	RIDING ON ROADWAY WITH TRAFFIC	RIDING ON ROADWAY WITH TRAFFIC	NO	N/A	>3	FORWARD PROJECTION	NO	DARK	NO LIGHTS/NO REFLECTORS	NO	NO	MALE	ADULT	NORMAL	NEGATIVE	NEGATIVE
25	20	20:00-20:59	WEDNESDAY	AUGUST	CAR	CENTER FRONT END, WINDSHIELD	NONE		90-100	90	71+	NO		MALE		NO	N/A	N/A	N/A	TWO-LANE TWO-WAY	NO CONTROL	N/A	N/A	20	90	N/A	DRY	CLEAR	DAYLIGHT	RURAL	GOING AHEAD	GOING AHEAD	CYCLIST	RIDING ON ROADWAY WITH TRAFFIC	RIDING ON ROADWAY WITH TRAFFIC	NO	N/A	>3	ROOF VAULT	NO	DARK		NO	YES	FEMALE	ADULT	NORMAL	NEGATIVE	NEGATIVE
26	9	08:00-08:59	THURSDAY	APRIL	HEAVY TRUCK	RIGHT FRONT END	NONE		10-20	15	0-30	NO	57	MALE		YES	4-LEG	N/A	N/A	MULTI-LANE TWO-WAY	TRAFFIC LIGHT	MULTI-LANE TWO-WAY	TRAFFIC LIGHT	3	70	70	DRY	CLEAR	DAYLIGHT	URBAN	TURNING RIGHT	STOPPED	CYCLIST	CROSSING UNKNOWN RIGHT OF WAY			0	<3	FORWARD PROJECTION	RUNOVER				NO	MALE	ADULT	NORMAL	NEGATIVE	NEGATIVE
27	22	22:00-22:59	THURSDAY	MARCH	MINIVAN	FRONT END			60	60	51-70	NO	20	FEMALE		NO	N/A	N/A	N/A	TWO-LANE TWO-WAY	NO CONTROL	N/A	N/A	21	60	N/A			DARK	RURAL	GOING AHEAD	GOING AHEAD	CYCLIST	RIDING ON ROADWAY AGAINST TRAFFIC	RIDING ON ROADWAY AGAINST TRAFFIC	NO	N/A		WRAP OR VAULT	NO	DARK		NO		MALE	ADULT	DRUGS	NEGATIVE	NEGATIVE
28	16	15:00-15:59	TUESDAY	MAY	CAR	CENTER FRONT END			36-54	45	31-50	NO	27	MALE		YES	T	N/A	N/A	MULTI-LANE TWO-WAY	TRAFFIC LIGHT	TWO-LANE TWO-WAY	TRAFFIC LIGHT	11	60	40	DRY	CLEAR	DAYLIGHT	URBAN	GOING AHEAD	GOING AHEAD	CYCLIST	CROSSING WITH RIGHT OF WAY		YES	2	<3	WRAP	NO			NO	YES	MALE	ADULT
29	19	18:00-18:59	SATURDAY	APRIL	SUV	FRONT END	NONE		80-100	90	71+	NO	46	MALE	ALCOHOL	YES	4-LEG	N/A	N/A	MULTI-LANE ONE-WAY	TRAFFIC LIGHT	MULTI-LANE TWO-WAY	TRAFFIC LIGHT	10	80	60	DRY	CLEAR	DAYLIGHT	URBAN	GOING AHEAD	GOING AHEAD	CYCLIST	CROSSING WITH RIGHT OF WAY	RIDING ON SIDEWALK	YES	0 to 3	<3	WRAP	NO				NO PROBABLE	MALE	ADULT	DRUGS	NEGATIVE	12
30	8	07:00-07:59	THURSDAY	OCTOBER	HEAVY TRUCK	FRONT RIGHT SIDE	NONE		10-20	15	0-30	NO	37	MALE		YES	4-LEG	N/A	N/A	MULTI-LANE TWO-WAY	TRAFFIC LIGHT	MULTI-LANE TWO-WAY	TRAFFIC LIGHT	5	80	60	DRY	CLEAR	DAYLIGHT	URBAN	TURNING RIGHT	SLOWED	CYCLIST	GOING AHEAD	RIDING ON BIKE LANE (SEPARATED)	NO	N/A	<3	SIDE UNDERRIDE	RUNOVER	REFLECTIVE		YES	NO	MALE	ADULT	NORMAL	NEGATIVE	NEGATIVE
31	7	06:00-06:59	FRIDAY	DECEMBER	MINIVAN	FRONT END, WINDSHIELD	NONE		80-90	85	71+	NO	19	MALE		NO	N/A	N/A	N/A	TWO-LANE TWO-WAY	NO CONTROL	N/A	N/A	20	80	N/A	DRY	CLEAR	DARK	RURAL	GOING AHEAD	GOING AHEAD	CYCLIST	RIDING ON ROADWAY WITH TRAFFIC	RIDING ON ROADWAY WITH TRAFFIC	NO	N/A	>3	WRAP	NO	DARK	NO LIGHTS	NO	YES	MALE	ADULT	NORMAL	NEGATIVE	NEGATIVE
32	6	06:00-06:59	SUNDAY	JUNE	PICKUP	RIGHT FRONT END, RIGHT HEADLIGHT, HOOD, FENDER	NONE		50-80	80	71+	NO	39	MALE		NO	N/A	N/A	N/A	TWO-LANE TWO-WAY	NO CONTROL	N/A	N/A	20	50	N/A	DRY	CLEAR	DAYLIGHT	RURAL	GOING AHEAD	GOING AHEAD	CYCLIST	RIDING ON SHOULDER	RIDING ON SHOULDER	NO	N/A	>3	FORWARD PROJECTION	NO	DARK		NO	NO	MALE	ADULT	DRUGS	NEGATIVE	33
33	9	09:00-09:59	WEDNESDAY	OCTOBER	PICKUP		NONE	25	20-40	25	0-30	NO	26	MALE		YES	4-LEG	N/A	N/A	ONE-LANE ONE-WAY	STOP SIGN	MULTI-LANE TWO-WAY	NO CONTROL	NONE APPLICABLE	30	50	DRY	CLEAR	DAYLIGHT	URBAN	PRIOR COLLISION	GOING AHEAD	CYCLIST	RIDING ON SIDEWALK	RIDING ON SIDEWALK	NO	N/A			POSSIBLE			YES		MALE	ADULT	NORMAL	NEGATIVE	NEGATIVE
34	11	10:00-10:59	SATURDAY	SEPTEMBER	HEAVY TRUCK	FRONT END	BRAKED		20	20	0-30	NO	29	MALE		NO	N/A	N/A	N/A	TWO-LANE TWO-WAY	NO CONTROL	N/A	N/A	16	80	N/A	WET	RAIN	DAYLIGHT	RURAL	OVERTAKING	GOING AHEAD	CYCLIST	LOST CONTROL/FELL	RIDING ON ROADWAY WITH TRAFFIC	NO	N/A	>3	FORWARD PROJECTION	RUNOVER			YES	NO	FEMALE	ADULT	NORMAL	NEGATIVE	NEGATIVE
35	7	07:00-07:59	TUESDAY	SEPTEMBER	SUV	FRONT END	STEERED		75-80	75	71+	NO	31	FEMALE		YES	T	N/A	N/A	MULTI-LANE TWO-WAY	NO CONTROL	TWO-LANE TWO-WAY	STOP SIGN	NONE APPLICABLE	80	60	DRY	CLEAR	DAYLIGHT	URBAN	GOING AHEAD	GOING AHEAD	CYCLIST	TURNING LEFT	RIDING ON ROADWAY WITH TRAFFIC	NO	1	<3	WRAP	RUNOVER	DARK				MALE	ADULT	DRUGS	NEGATIVE	NEGATIVE
36	7	06:00-06:59	FRIDAY	DECEMBER	MINIVAN	LEFT FRONT END, FENDER, HEADLIGHT, WINDSHIELD			94	94	71+	NO	43	MALE		YES	4-LEG	N/A	N/A	MULTI-LANE TWO-WAY	TRAFFIC LIGHT	TWO-LANE TWO-WAY	TRAFFIC LIGHT	11	60	30/50	DRY	CLEAR	DARK	URBAN	GOING AHEAD	GOING AHEAD	CYCLIST	CROSSING WITHOUT RIGHT OF WAY			3+	<3	FENDER VAULT	NO	DARK		YES	YES	MALE	ADULT	NORMAL	NEGATIVE	NEGATIVE
37	23	22:00-22:59	WEDNESDAY	NOVEMBER	CAR	FRONT END	NONE PROBABLE		80	80	71+	NO	55	FEMALE	ALCOHOL POSSIBLE	NO	N/A	N/A	N/A	TWO-LANE TWO-WAY	NO CONTROL	N/A	N/A	20	80	N/A	WET	RAIN	DARK	RURAL	GOING AHEAD	GOING AHEAD	CYCLIST	RIDING ON ROADWAY WITH TRAFFIC	RIDING ON ROADWAY WITH TRAFFIC	NO	N/A	>3	FENDER VAULT OR ROOF VAULT	NO	DARK		NO		MALE	ADULT	DRUGS	NEGATIVE	TRACES
38	0	00:00-00:59	THURSDAY	JUNE	CAR	RIGHT FRONT END	NONE	>80	80-110	110	71+	NO	22	FEMALE	ALCOHOL	INTERSECTION RELATED	T	N/A	N/A	MULTI-LANE TWO-WAY	TRAFFIC LIGHT	TWO-LANE TWO-WAY	TRAFFIC LIGHT	20	60	50	DRY	CLEAR	DARK ARTIFICIAL	URBAN	OVERTAKING	GOING AHEAD	CYCLIST	RIDING ON ROADWAY WITH TRAFFIC	RIDING ON ROADWAY WITH TRAFFIC	NO	N/A	>3	FENDER VAULT	NO			NO	YES	MALE	ADULT	NORMAL	NEGATIVE	NEGATIVE
39	12	11:00-11:59	WEDNESDAY	DECEMBER	HEAVY TRUCK	RIGHT REAR TIRES	NONE		5-15	10	0-30	NO		MALE		NO	N/A	N/A	N/A	MULTI-LANE TWO-WAY	NO CONTROL	N/A	N/A	NONE APPLICABLE	40	N/A	DRY	CLEAR	DAYLIGHT	URBAN	GOING AHEAD	SLOWED	CYCLIST	LOST CONTROL/FELL	STOPPED ON ROADWAY (SHARED TRAVEL LANE)	NO	N/A	<3	RUNOVER	RUNOVER				NO	MALE	ADULT	ALCOHOL	366	NEGATIVE
40	18	18:00-18:59	MONDAY	JUNE	CAR		NONE		50-80	55	51-70	NO	34	MALE		YES	T	N/A	N/A	MULTI-LANE TWO-WAY	TRAFFIC LIGHT	MULTI-LANE TWO-WAY	TRAFFIC LIGHT	NONE APPLICABLE	60	40	DRY	CLEAR	DAYLIGHT	URBAN	PRIOR COLLISION	GOING AHEAD	CYCLIST	STOPPED ON SIDEWALK	STOPPED ON SIDEWALK	NO	N/A	>3		NO					FEMALE	ADULT	NORMAL	NEGATIVE	NEGATIVE
41	18	17:00-17:59	TUESDAY	JUNE	VAN	RIGHT FRONT END, FENDER, RIGHT WINDSHIELD	NONE		60-70	70	51-70	NO				NO	N/A	N/A	N/A	MULTI-LANE TWO-WAY	NO CONTROL	N/A	N/A	20	60	N/A	DRY	CLEAR	DAYLIGHT	RURAL	GOING AHEAD	GOING AHEAD	CYCLIST	RIDING ON SHOULDER	RIDING ON SHOULDER	NO	N/A	>3	FENDER VAULT	NO	LIGHT		NO	YES	MALE	ADULT	NORMAL	NEGATIVE	NEGATIVE
42	7	06:00-06:59	TUESDAY	MARCH	PICKUP	RIGHT FRONT END, HEADLIGHT, FENDER, HOOD, WINDSHIELD, A-PILLAR	NONE		60-80	60	51-70	NO	39	MALE		NO	N/A	N/A	N/A	TWO-LANE TWO-WAY	NO CONTROL	N/A	N/A	20	80	N/A	DRY	CLEAR	DARK	RURAL	GOING AHEAD	GOING AHEAD	CYCLIST	RIDING ON ROADWAY WITH TRAFFIC	RIDING ON ROADWAY WITH TRAFFIC	NO	N/A	>3	FENDER VAULT	NO	DARK	NO LIGHTS/NO REFLECTORS	NO	YES	MALE	ADULT	NORMAL	NEGATIVE	NEGATIVE
43	23	22:00-22:59	MONDAY	JUNE	SUV	RIGHT FRONT END, GRILLE, HOOD, WINDSHIELD	BRAKED		70	70	51-70	NO	29	FEMALE		NO	N/A	N/A	N/A	TWO-LANE TWO-WAY	NO CONTROL	N/A	N/A	20	70 or 80	N/A	WET	RAIN	DARK	RURAL	GOING AHEAD	GOING AHEAD	CYCLIST	RIDING ON ROADWAY WITH TRAFFIC	RIDING ON ROADWAY WITH TRAFFIC	NO	N/A	<3	WRAP OR VAULT	NO	DARK	NO LIGHTS/NO REFLECTORS	NO	YES	MALE	ADULT	DRUGS	NEGATIVE	NEGATIVE
44	17	16:00-16:59	SATURDAY	AUGUST	SUV	LEFT FRONT END, HEADLIGHT, WINDSHIELD	BRAKED AND STEERED		46-59	53	51-70	YES	17	MALE		NO	N/A	N/A	N/A	TWO-LANE TWO-WAY	NO CONTROL	N/A	N/A	21	80	N/A	DRY	CLEAR	DAYLIGHT	RURAL	LOST CONTROL	GOING AHEAD	CYCLIST	RIDING ON ROADWAY AGAINST TRAFFIC	RIDING ON ROADWAY AGAINST TRAFFIC	NO	N/A	<3	WRAP	NO	LIGHT		NO	YES	MALE	ADULT	NORMAL	NEGATIVE	NEGATIVE
45	19	19:00-19:59	THURSDAY	JUNE	CAR	RIGHT FRONT END, RIGHT LOWER WINDSHIELD, ROOF ABOVE RIGHT REAR DOOR	NONE		80	80	71+	NO	24	MALE		NO	N/A	N/A	N/A	TWO-LANE TWO-WAY	NO CONTROL	N/A	N/A	20	80	N/A	DRY	CLEAR	DAYLIGHT	RURAL	OVERTAKING	GOING AHEAD	CYCLIST	RIDING ON ROADWAY WITH TRAFFIC	RIDING ON ROADWAY WITH TRAFFIC	NO	N/A	>3	ROOF VAULT	NO	DARK		YES	YES	MALE	ADULT
46	7	06:00-06:59	WEDNESDAY	JUNE	VAN	RIGHT FRONT END, WINDSHIELD, FENDER, BUMPER, HOOD			80	80	71+	NO	30	MALE		NO	N/A	N/A	N/A	TWO-LANE TWO-WAY	NO CONTROL	N/A	N/A	20	80	N/A	DRY	CLEAR	DAYLIGHT	URBAN	GOING AHEAD	GOING AHEAD	CYCLIST	RIDING ON SHOULDER	RIDING ON SHOULDER	NO	N/A	>3	FENDER VAULT	NO			NO	YES	MALE	ADULT	NORMAL	NEGATIVE	NEGATIVE
47	21	21:00-21:59	FRIDAY	JULY	CAR	FRONT END, WINDSHIELD	NONE PROBABLE		80	80	71+	NO	34	FEMALE	ALCOHOL	NO	N/A	N/A	N/A	TWO-LANE TWO-WAY	NO CONTROL	N/A	N/A	20	80	N/A	DRY	CLEAR	DARK	RURAL	GOING AHEAD	GOING AHEAD	CYCLIST	RIDING ON ROADWAY WITH TRAFFIC	RIDING ON ROADWAY WITH TRAFFIC	NO	N/A	>3	WRAP OR VAULT	NO			YES	YES	MALE	ADULT	NORMAL	NEGATIVE	NEGATIVE
48	17	16:00-16:59	WEDNESDAY	SEPTEMBER	MINIVAN	FRONT END			50	50	31-50	NO	62	MALE		NO	N/A	N/A	N/A	MULTI-LANE TWO-WAY	NO CONTROL	N/A	N/A	16	50	N/A	DRY	CLEAR	DAYLIGHT	URBAN	GOING AHEAD	GOING AHEAD	CYCLIST	LOST CONTROL/FELL	RIDING ON ROADWAY WITH TRAFFIC	NO	N/A	<3	FORWARD PROJECTION	NO			YES	NO	FEMALE	ADULT	NORMAL	NEGATIVE	NEGATIVE
49	22	21:00-21:59	TUESDAY	JULY	SUV	RIGHT FRONT END, FENDER, HEADLIGHT, WINDSHIELD	NONE		80	80	71+	YES (NO EVENT)	67	FEMALE		NO	N/A	N/A	N/A	TWO-LANE TWO-WAY	NO CONTROL	N/A	N/A	21	80	N/A	DRY	CLEAR	DARK	RURAL	GOING AHEAD	GOING AHEAD	CYCLIST	RIDING ON ROADWAY AGAINST TRAFFIC	RIDING ON ROADWAY AGAINST TRAFFIC	NO	N/A		FENDER VAULT	NO	DARK	NO LIGHTS/NO REFLECTORS	NO	YES	MALE	ADULT	ALCOHOL AND DRUGS	257	2.8
50	8	08:00-08:59	THURSDAY	NOVEMBER	HEAVY TRUCK	FRONT RIGHT SIDE	NONE		10-20	15	0-30	NO	37	MALE		YES	4-LEG	N/A	N/A	MULTI-LANE TWO-WAY	TRAFFIC LIGHT	TWO-LANE TWO-WAY	TRAFFIC LIGHT	1	60	40	DRY	CLEAR	DAYLIGHT	URBAN	TURNING RIGHT	STOPPED	CYCLIST	CROSSING WITHOUT RIGHT OF WAY	RIDING ON SIDEWALK	YES	0	<3	SIDE UNDERRIDE	RUNOVER				NO	MALE	ADULT	NORMAL	NEGATIVE	NEGATIVE
51	7	06:00-06:59	THURSDAY	DECEMBER	CAR	RIGHT FRONT END, FENDER, RIGHT SIDE MIRROR	NONE PROBABLE		70	70	51-70	NO		MALE		NO	N/A	N/A	N/A	TWO-LANE TWO-WAY	NO CONTROL	N/A	N/A	20	70	N/A	SNOW	CLEAR	DARK	URBAN	GOING AHEAD	GOING AHEAD	CYCLIST	RIDING ON SHOULDER	RIDING ON SHOULDER	NO	N/A	>3	FENDER VAULT	RUNOVER SECONDARY VEHICLE	DARK	NO LIGHTS/NO REFLECTORS	NO	NO	MALE	ADULT	ALCOHOL	57	NEGATIVE
52	15	14:00-14:59	FRIDAY	JULY	SUV	FRONT END, HOOD	NONE		10-20	15	0-30	NO	85	FEMALE		YES	4-LEG	N/A	N/A	TWO-LANE TWO-WAY	NO CONTROL	TWO-LANE TWO-WAY	STOP SIGN		50	50	DRY	CLEAR	DAYLIGHT	URBAN	TURNING RIGHT	SLOWED OR STOPPED	CYCLIST	UNKNOWN ON THE ROADWAY					WRAP	RUNOVER			NO		FEMALE	ADULT	NORMAL	NEGATIVE	NEGATIVE
53	18	17:00-17:59	WEDNESDAY	DECEMBER	PICKUP	RIGHT FRONT END, BUMPER, RIGHT HEADLIGHT, FENDER, HOOD, FOG LIGHT, WINDSHIELD	NONE		49-70	54	51-70	NO	55	MALE		NO	N/A	N/A	N/A	MULTI-LANE TWO-WAY	NO CONTROL	N/A	N/A	20	70	N/A	DRY	CLEAR	DARK ARTIFICIAL	URBAN	GOING AHEAD	GOING AHEAD	CYCLIST	RIDING ON ROADWAY WITH TRAFFIC	RIDING ON ROADWAY WITH TRAFFIC	NO	N/A	>3	FENDER VAULT	NO	REFLECTIVE	LIGHTS	YES	YES	MALE	ADULT	NORMAL	NEGATIVE	NEGATIVE
54	17	17:00-17:59	SUNDAY	JUNE	PICKUP	FRONT END	NONE PROBABLE		60+	60	51-70	NO	52	MALE		NO	N/A	N/A	N/A	TWO-LANE TWO-WAY	NO CONTROL	N/A	N/A	20	60	N/A	DRY	CLEAR	DAYLIGHT	RURAL	GOING AHEAD	GOING AHEAD	CYCLIST	RIDING ON SHOULDER	RIDING ON SHOULDER	NO	N/A	>3	FORWARD PROJECTION	NO			NO	NO	MALE	ADULT	NORMAL	NEGATIVE	NEGATIVE
55	8	08:00-08:59	WEDNESDAY	MAY	HEAVY TRUCK	FRONT RIGHT SIDE	NONE	10	10-20	10	0-30	NO	29	MALE		YES	4-LEG	N/A	N/A	TWO-LANE TWO-WAY	TRAFFIC LIGHT	TWO-LANE TWO-WAY	TRAFFIC LIGHT	5	40	40	DRY	CLEAR	DAYLIGHT	URBAN	TURNING RIGHT	SLOWED OR STOPPED	CYCLIST	GOING AHEAD	RIDING ON BIKE LANE (SEPARATED)	NO	0	<3	SIDE UNDERRIDE	RUNOVER			NO	NO	MALE	ADULT	NORMAL	NEGATIVE	NEGATIVE
56	18	18:00-18:59	TUESDAY	JULY	HEAVY TRUCK	FRONT RIGHT SIDE	NONE		10-20	15	0-30	NO	56	MALE		YES	4-LEG	N/A	N/A	MULTI-LANE TWO-WAY	TRAFFIC LIGHT	MULTI-LANE ONE-WAY	TRAFFIC LIGHT	5	50	50	DRY	CLEAR	DAYLIGHT	URBAN	TURNING RIGHT	STOPPED	CYCLIST	GOING AHEAD	STOPPED ON ROADWAY (SHARED TRAVEL LANE)	NO	N/A	<3	SIDE UNDERRIDE	RUNOVER			YES	NO	FEMALE	ADULT	NORMAL	NEGATIVE	NEGATIVE
57	21	20:00-20:59	THURSDAY	AUGUST	PICKUP	FRONT END	BRAKED		15-25	20	0-30	NO	26	MALE		YES	4-LEG OFFSET	N/A	N/A	TWO-LANE TWO-WAY	NO CONTROL	TWO-LANE TWO-WAY	STOP SIGN	13	50	50	DRY	CLEAR	DARK ARTIFICIAL	URBAN	GOING AHEAD	STOPPED	CYCLIST	CROSSING WITHOUT RIGHT OF WAY	RIDING ON SIDEWALK	YES	1	<3	FORWARD PROJECTION	NO			NO	NO	MALE	ADULT	ALCOHOL	147	NEGATIVE
58	12	11:00-11:59	SUNDAY	JULY	CAR	FRONT END, HOOD, WINDSHIELD, ROOF, BACKLIGHT, TRUNK	NONE		80-90	85	71+	NO	76	FEMALE		NO	N/A	N/A	N/A	TWO-LANE TWO-WAY	NO CONTROL	N/A	N/A	20	80	N/A	DRY	CLEAR	DAYLIGHT	RURAL	GOING AHEAD	GOING AHEAD	CYCLIST	RIDING ON SHOULDER	RIDING ON SHOULDER	NO	N/A	>3	ROOF VAULT	NO			NO	YES	MALE	ADULT	NORMAL	NEGATIVE	NEGATIVE
59	22	21:00-21:59	MONDAY	JUNE	SUV	FRONT END	NONE PROBABLE		60	60	51-70	NO	63	MALE		NO	N/A	N/A	N/A	MULTI-LANE TWO-WAY	NO CONTROL	N/A	N/A	20	60	N/A	WET	RAIN	DARK ARTIFICIAL	URBAN	GOING AHEAD	GOING AHEAD	CYCLIST	RIDING ON ROADWAY WITH TRAFFIC	RIDING ON ROADWAY WITH TRAFFIC	NO	N/A	>3	WRAP	RUNOVER	DARK	NO LIGHTS			MALE	ADULT	NORMAL	NEGATIVE	NEGATIVE
60	18	17:00-17:59	TUESDAY	NOVEMBER	CAR	HOOD, RIGHT WINDSHIELD, RIGHT ROOF	NONE		70-75	75	71+	NO	58	FEMALE		NO	N/A	N/A	N/A	MULTI-LANE TWO-WAY	NO CONTROL	N/A	N/A	20	70	N/A	DRY	CLEAR	DARK ARTIFICIAL	URBAN	GOING AHEAD	GOING AHEAD	CYCLIST	PULLING AWAY FROM CURB OR SHOULDER	RIDING ON SHOULDER	NO	N/A	<3	ROOF VAULT	RUNOVER SECONDARY VEHICLE	LIGHT		NO	YES	MALE	ADULT	ALCOHOL	268	NEGATIVE
61	19	19:00-19:59	SUNDAY	AUGUST	SUV	FRONT END, WINDSHIELD	NONE PROBABLE		50-65	60	51-70	NO	23	MALE		YES	4-LEG	N/A	N/A	MULTI-LANE TWO-WAY	TRAFFIC LIGHT	MULTI-LANE TWO-WAY	TRAFFIC LIGHT	16	50	40/50	DRY	CLEAR	DAYLIGHT	URBAN	GOING AHEAD	GOING AHEAD	CYCLIST	STOPPED ON ROADWAY	STOPPED ON ROADWAY	NO	N/A	>3	ROOF VAULT	NO			YES	YES	MALE	ADULT	NORMAL	NEGATIVE	NEGATIVE
62	12	12:00-12:59	TUESDAY	JUNE	HEAVY TRUCK	FRONT RIGHT SIDE	NONE		10-20	10	0-30	NO		MALE		YES	4-LEG	N/A	N/A	TWO-LANE TWO-WAY	TRAFFIC LIGHT	TWO-LANE TWO-WAY	TRAFFIC LIGHT	5	30	40	DRY	CLEAR	DAYLIGHT	URBAN	TURNING RIGHT	STOPPED	CYCLIST	GOING AHEAD	RIDING ON BIKE LANE (SEPARATED)	NO	N/A	<3	SIDE UNDERRIDE	RUNOVER	DARK		YES	NO	FEMALE	ADULT	NORMAL	NEGATIVE	NEGATIVE
63	19	18:00-18:59	TUESDAY	JUNE	SUV	HOOD	NONE PROBABLE		10-30	20	0-30	NO		MALE		YES	T	N/A	N/A	TWO-LANE TWO-WAY	NO CONTROL	TWO-LANE TWO-WAY	STOP SIGN	7	60	60	DRY	CLEAR	DUSK	RURAL	TURNING LEFT	SLOWED OR STOPPED	CYCLIST	RIDING ON ROADWAY WITH TRAFFIC	RIDING ON ROADWAY WITH TRAFFIC	NO	N/A	>3		NO			YES		MALE	ADULT	NORMAL	NEGATIVE	NEGATIVE
64	11	10:00-10:59	SUNDAY	APRIL	CAR	FRONT END	NONE		70	70	51-70	NO	21	FEMALE		YES	T	N/A	N/A	TWO-LANE TWO-WAY	NO CONTROL	TWO-LANE TWO-WAY	STOP SIGN	NONE APPLICABLE	70	50	DRY	CLEAR	DAYLIGHT	RURAL	OVERTAKING	GOING AHEAD	CYCLIST	TURNING LEFT	RIDING ON ROADWAY WITH TRAFFIC	NO	N/A	<3	WRAP OR VAULT	NO			YES		MALE	ADULT	NORMAL	NEGATIVE	NEGATIVE
65	3	02:00-02:59	FRIDAY	AUGUST	SUV		NONE		80+	80	71+	NO	17	FEMALE		NO	N/A	N/A	N/A	TWO-LANE TWO-WAY	NO CONTROL	N/A	N/A		80	N/A	DRY	CLEAR	DARK	RURAL	LOST CONTROL	GOING AHEAD	CYCLIST	RIDING ON SHOULDER	RIDING ON SHOULDER	NO	N/A			DRAGGED	DARK		NO		MALE	ADULT	NORMAL	NEGATIVE	NEGATIVE
66	7	06:00-06:59	FRIDAY	OCTOBER	CAR	FRONT END, WINDSHIELD	NONE PROBABLE		50	50	31-50	NO		MALE		NO	N/A	PRIVATE DRIVE	PARKING LOT ACCESS	TWO-LANE TWO-WAY	NO CONTROL	PRIVATE DRIVE TWO-LANE TWO-WAY	NO CONTROL	NONE APPLICABLE	50	PRIVATE DRIVE	WET	RAIN	DARK UNKNOWN ROADWAY LIGHTING	URBAN	OVERTAKING	GOING AHEAD	CYCLIST	TURNING LEFT	RIDING ON ROADWAY WITH TRAFFIC	NO	N/A	<3	WRAP	RUNOVER SECONDARY VEHICLE	DARK		NO	YES	MALE	ADULT	NORMAL	NEGATIVE	NEGATIVE
67	19	19:00-19:59	THURSDAY	SEPTEMBER	SUV	LEFT SIDE MIRROR	NONE		50-60	50	31-50	NO		MALE		NO	N/A	N/A	N/A	MULTI-LANE TWO-WAY	NO CONTROL	N/A	N/A	NONE APPLICABLE	60	N/A	DRY	CLEAR	DARK ARTIFICIAL	URBAN	GOING AHEAD	GOING AHEAD	CYCLIST	CHANGING LANES	RIDING ON ROADWAY WITH TRAFFIC	NO	1+	<3	SIDESWIPE	NO			NO	NO	MALE	ADULT	NORMAL	NEGATIVE	NEGATIVE
68	8	08:00-08:59	THURSDAY	SEPTEMBER	CAR	RIGHT FRONT END, FENDER, WINDSHIELD, HOOD	NONE	88	88	88	71+	YES	42	MALE		NO	N/A	N/A	N/A	TWO-LANE TWO-WAY	NO CONTROL	N/A	N/A	20	80	N/A	DRY	CLEAR	DAYLIGHT	RURAL	GOING AHEAD	GOING AHEAD	CYCLIST	RIDING ON ROADWAY WITH TRAFFIC	RIDING ON ROADWAY WITH TRAFFIC	NO	N/A	>3	SOMERSAULT	NO			YES	YES	MALE	ADULT	NORMAL	NEGATIVE	NEGATIVE
69	6	05:00-05:59	TUESDAY	SEPTEMBER	CAR	RIGHT FRONT END, FENDER, RIGHT WINDSHIELD, RIGHT SIDE MIRROR	NONE		70-80	80	71+	NO	44	MALE		NO	N/A	N/A	N/A	TWO-LANE TWO-WAY	NO CONTROL	N/A	N/A	20	80	N/A	WET	CLEAR	DARK	RURAL	GOING AHEAD	GOING AHEAD	CYCLIST	RIDING ON ROADWAY WITH TRAFFIC	RIDING ON ROADWAY WITH TRAFFIC	NO	N/A	>3	FENDER VAULT	NO	REFLECTIVE	REFLECTORS	NO	YES	MALE	ADULT	NORMAL	NEGATIVE	NEGATIVE
70	12	12:00-12:59	SUNDAY	AUGUST	CAR	REAR RIGHT SIDE	NONE		80	80	71+	NO	30	FEMALE		NO	N/A	N/A	N/A	TWO-LANE TWO-WAY	NO CONTROL	N/A	N/A	NONE APPLICABLE	80	N/A			DAYLIGHT	RURAL	LOST CONTROL	GOING AHEAD	CYCLIST	RIDING ON ROADWAY WITH TRAFFIC	RIDING ON ROADWAY WITH TRAFFIC	NO	N/A	>3	SIDE IMPACT	NO			YES	NO PROBABLE	MALE	ADULT	NORMAL	NEGATIVE	NEGATIVE
71	14	14:00-14:59	THURSDAY	OCTOBER	CAR	FRONT END, HOOD, WINDSHIELD			30-60	45	31-50	NO	58	MALE		NO	N/A	MID-BLOCK PEDESTRIAN CROSSWALK	BIKE PATH	MULTI-LANE TWO-WAY	TRAFFIC LIGHT	N/A	N/A	14	60	N/A	DRY	CLEAR	DAYLIGHT	URBAN	GOING AHEAD	GOING AHEAD	CYCLIST	CROSSING WITH RIGHT OF WAY	RIDING ON BIKE PATH OR MULTI-USE PATH	YES	1	<3	WRAP	NO			YES	YES	MALE	ADULT	NORMAL	NEGATIVE	NEGATIVE
72	18	18:00-18:59	MONDAY	JULY		FRONT END			80	80	71+	NO	37	MALE		NO	N/A	N/A	N/A	TWO-LANE TWO-WAY	NO CONTROL	N/A	N/A	20	80	N/A	DRY	CLEAR	DAYLIGHT	RURAL	GOING AHEAD	GOING AHEAD	CYCLIST	RIDING ON ROADWAY WITH TRAFFIC	RIDING ON ROADWAY WITH TRAFFIC	NO	N/A	>3	WRAP OR VAULT	NO			YES		MALE	ADULT	NORMAL	NEGATIVE	NEGATIVE
73	7	06:00-06:59	THURSDAY	FEBRUARY	CAR	CENTER FRONT END, WINDSHIELD		70	70	70	51-70	NO	61	MALE		NO	N/A	N/A	N/A	MULTI-LANE TWO-WAY	NO CONTROL	N/A	N/A	20	60	N/A	DRY	CLEAR	DARK ARTIFICIAL	URBAN	CHANGING LANES	GOING AHEAD	CYCLIST	RIDING ON ROADWAY WITH TRAFFIC	RIDING ON ROADWAY WITH TRAFFIC	NO	N/A	>3	WRAP	NO	DARK	REFLECTORS/NO LIGHTS	YES	YES	MALE	ADULT
74	15	15:00-15:59	TUESDAY	JULY	PICKUP	FRONT END	NONE		90	90	71+	NO	66	MALE		NO	N/A	N/A	N/A	MULTI-LANE TWO-WAY	NO CONTROL	N/A	N/A	20	90	N/A	DRY	CLEAR	DAYLIGHT	RURAL	GOING AHEAD	GOING AHEAD	CYCLIST	RIDING ON SHOULDER	RIDING ON SHOULDER	NO	N/A	>3	FORWARD PROJECTION	NO			YES	NO	MALE	SENIOR	NORMAL	NEGATIVE	NEGATIVE
75	15	15:00-15:59	TUESDAY	JULY	PICKUP	FRONT END	NONE		90	90	71+	NO	66	MALE		NO	N/A	N/A	N/A	MULTI-LANE TWO-WAY	NO CONTROL	N/A	N/A	20	90	N/A	DRY	CLEAR	DAYLIGHT	RURAL	GOING AHEAD	GOING AHEAD	CYCLIST	RIDING ON SHOULDER	RIDING ON SHOULDER	NO	N/A	>3	FORWARD PROJECTION	NO			YES	NO	FEMALE	SENIOR	NORMAL	NEGATIVE	NEGATIVE
76	8	08:00-08:59	FRIDAY	AUGUST	HEAVY TRUCK	RIGHT SIDE	NONE		10-20	15	0-30	NO	39	MALE		YES	4-LEG	N/A	N/A	MULTI-LANE TWO-WAY	TRAFFIC LIGHT	MULTI-LANE TWO-WAY	TRAFFIC LIGHT	1	60	50	DRY	CLEAR	DAYLIGHT	URBAN	TURNING RIGHT	STOPPED	CYCLIST	CROSSING WITHOUT RIGHT OF WAY	RIDING ON SIDEWALK	YES	N/A	<3	SIDE UNDERRIDE	RUNOVER			NO	NO	MALE	SENIOR	NORMAL	NEGATIVE	NEGATIVE
77	9	09:00-09:59	SUNDAY	JUNE	MINIVAN	RIGHT SIDE MIRROR	NONE		80	80	71+	NO	54	MALE		NO	N/A	N/A	N/A	TWO-LANE TWO-WAY	NO CONTROL	N/A	N/A	20	80	N/A	DRY	CLEAR	DAYLIGHT	RURAL	GOING AHEAD	GOING AHEAD	CYCLIST	RIDING ON SHOULDER	RIDING ON SHOULDER	NO	N/A	>3	SIDESWIPE	NO			YES	NO	FEMALE	SENIOR	NORMAL	NEGATIVE	NEGATIVE
78	9	09:00-09:59	TUESDAY	JULY	CAR	RIGHT FRONT END, BUMPER, WINDSHIELD, ENTIRE RIGHT SIDE	NONE		50	50	31-50	NO		MALE		INTERSECTION RELATED	4-LEG	N/A	N/A	MULTI-LANE ONE-WAY	TRAFFIC LIGHT	MULTI-LANE TWO-WAY	TRAFFIC LIGHT	20	50	50	DRY	CLEAR	DAYLIGHT	URBAN	GOING AHEAD	GOING AHEAD	CYCLIST	RIDING ON ROADWAY WITH TRAFFIC	RIGHT TURN	NO	N/A		SIDESWIPE	NO			NO	YES	MALE	SENIOR	NORMAL	NEGATIVE	NEGATIVE
79	7	06:00-06:59	WEDNESDAY	AUGUST	PICKUP	RIGHT FRONT END	NONE	71	60-71	71	71+	NO		MALE		NO	N/A	N/A	N/A	TWO-LANE TWO-WAY	NO CONTROL	N/A	N/A	20	60	N/A	DRY	FOG	DAYLIGHT	RURAL	GOING AHEAD	GOING AHEAD	CYCLIST	RIDING ON ROADWAY WITH TRAFFIC	RIDING ON ROADWAY WITH TRAFFIC	NO	N/A	>3	FORWARD PROJECTION	DRAGGED			NO	NO	MALE	SENIOR	NORMAL	NEGATIVE	NEGATIVE
80	14	13:00-13:59	MONDAY	SEPTEMBER	PICKUP	RIGHT FRONT END, HEADLIGHT, CORNER OF HOOD	NONE PROBABLE		100	100	71+	NO				NO	N/A	N/A	N/A	MULTI-LANE TWO-WAY	NO CONTROL	N/A	N/A		100	N/A	DRY	CLEAR	DAYLIGHT	RURAL	GOING AHEAD	GOING AHEAD	CYCLIST	UNKNOWN ON THE ROADWAY		NO			FORWARD PROJECTION	NO			YES	NO	MALE	SENIOR	NORMAL	NEGATIVE	NEGATIVE
81	19	18:00-18:59	SATURDAY	FEBRUARY	SUV	RIGHT FRONT END, RIGHT HEADLIGHT			10-50	15	0-30	NO		MALE		NO	N/A	N/A	N/A	TWO-LANE TWO-WAY	NO CONTROL	N/A	N/A		50	N/A	DRY PROBABLE	CLEAR PROBABLE	DARK UNKNOWN ROADWAY LIGHTING	URBAN	GOING AHEAD	GOING AHEAD	CYCLIST	UNKNOWN ON THE ROADWAY		NO	N/A		FORWARD PROJECTION	NO			NO	NO	MALE	SENIOR	NORMAL	NEGATIVE	NEGATIVE
82	9	09:00-09:59	FRIDAY	AUGUST	HEAVY TRUCK	FRONT RIGHT SIDE	NONE		13	13	0-30	NO	51	MALE		YES	4-LEG	N/A	N/A	MULTI-LANE ONE-WAY	TRAFFIC LIGHT	MULTI-LANE ONE-WAY	TRAFFIC LIGHT	5	40	50	DRY	CLEAR	DAYLIGHT	URBAN	TURNING RIGHT	STOPPED	CYCLIST	GOING AHEAD	STOPPED ON ROADWAY	NO	N/A	<3	SIDE UNDERRIDE	RUNOVER	LIGHT		YES	NO	MALE	SENIOR	NORMAL	NEGATIVE	NEGATIVE
83	22	22:00-22:59	MONDAY	SEPTEMBER	CAR	RIGHT FRONT END, BUMPER, FENDER, HOOD, TOP RIGHT WINDSHIELD, RIGHT SIDE MIRROR			60	60	51-70	NO	25	MALE		NO	N/A	N/A	N/A	MULTI-LANE TWO-WAY	NO CONTROL	N/A	N/A	20	60	N/A	DRY	CLEAR	DARK ARTIFICIAL	URBAN	GOING AHEAD	GOING AHEAD	CYCLIST	RIDING ON ROADWAY WITH TRAFFIC	RIDING ON ROADWAY WITH TRAFFIC	NO	N/A	>3	FENDER VAULT	NO	REFLECTIVE/ELECTRIC	REFLECTORS	YES	YES	MALE	SENIOR	NORMAL	NEGATIVE	NEGATIVE
[truncated: 12 more columns]
